# Supplementary material for: Multi–omic analysis of signalling factors in inflammatory comorbidities
Source: BMC Bioinformatics. 2018 Nov 30;19(Suppl 15):439. doi: 10.1186/s12859-018-2413-x (PMC6266935; doi:10.1186/s12859-018-2413-x)
Supplement: Supplementary file 3 — Significant genes for the inflammatory diseases analysed in Step 1. Tables in the Excel file show genes with significant p-values for different inflammatory diseases. Genes are sorted alphabetically in order to identify the gene families. (XLS 58 kb) [file 12859_2018_2413_MOESM3_ESM.xls]

## Sheet: Osteoporosis (osteoblasts)
Gene Symbol	P.Value
AKT1	0.000118794
AKT2	0.00107435
AKT3	0.000170835
BMPR2	0.016715
CCR5	0.00204429
CSF1	0.00030076
CSF2	0.0239944
IGF1R	0.00711907
LRP5	0.00252912
MAP3K7	0.0011583
MAPK1	0.00595449
MAPK12	0.00448883
MAPK14	0.00163559
MAPK15	0.0475402
MAPK3	0.00156667
MAPK6	0.00294101
MAPK7	0.00936529
MAPK8	0.0144205
MAPK8IP3	0.000445096
MAPK9	0.0426673
NFKB2	0.000404017
NFKBIA	0.0348487
NUP62	0.0194281
PDGFA	0.000986915
PDGFB	0.0223563
PDGFC	0.0007278
PDGFD	0.0162952
PDGFRA	0.0447243
RELA	2.7e-06
RELB	0.00563641
SQSTM1	0.00507393
TGFA	0.00163147
TGFA	0.0257441
TGFB1	2.24e-08
TGFB2	0.000118144
TGFBR1	0.0194257
TGFBR2	0.000303428
TGFBR3	0.0135493
TNFAIP1	0.00206888
TNFAIP2	0.0146154
TNFAIP8	0.00315895
TNFRSF10B	8.65e-06
TNFRSF10C	0.0353353
TNFRSF10D	0.000177813
TNFRSF11A	0.0495792
TNFRSF12A	0.0202937
TNFRSF13C	0.0467145
TNFRSF18	0.00603556
TNFRSF19	0.00141015
TNFRSF25	0.00108061
TNFSF14	0.0382591
TRIM2	0.00331484

## Sheet: Osteoporosis (osteoclasts)
Gene Symbol	P.Value
AKT2	0.0134064
CCR5	0.0438779
IFI44L	0.00395116
IL6	0.0357791
MAP3K7	0.0480349
MAPK6	0.0126017
MAPK7	0.0473973
PDGFC	0.0302073
PDGFD	0.0347792
TNFAIP2	0.0139702
TNFAIP6	0.0475171
TNFSF10	0.0162495
TNFSF13B	0.000553797
TNFSF9	0.029152

## Sheet: Osteoporosis (osteocytes
Gene Symbol	P.Value
CSF1	0.0280681
CSF1R	0.00250555
IGF1R	0.0310225
MAPK4	0.00287601
MAPK8	0.000153832
NFKB2	0.0130243
PDGFC	0.00148813
TGFBR1	0.00986743
TNFRSF19	0.0287039

## Sheet: Osteopetrosis(osteoclast)
Gene Symbol	P.Value
BMP2	0.000161483
CCR5	0.00010689
CSF1	0.0451528
CSF1R	0.000301559
IGF1	0.00469638
IGF1R	0.00683832
MAPK1	0.0127395
MAPK11	0.0301853
MAPK9	0.0283036
NUP62	0.000230093
PDGFA	0.000398923
PDGFB	0.000815663
SQSTM1	0.00189451
TGFB1	0.00999605
TGFB2	0.00187943
TGFBI	2.53e-07
TGFBR1	1.61e-06
TGFBR2	4.65e-08
TGFBR3	0.0405489
TNFAIP2	0.0327269
TNFAIP3	0.00348533
TNFAIP8	0.0070801
TNFAIP8L1	0.0109796
TNFRSF11B	4.2e-11
TNFRSF17	0.0204478
TNFRSF9	0.000619677
TRAF6	4.81e-05

## Sheet: Osteoarthritis
Gene Symbol	P.Value
AKT3	0.0104524
BMP2	0.00410605
IFI27	0.00521784
IGF1R	0.0384001
IL6	0.0343269
MAPK13	0.00104052
NFKBIA	5.3e-05
PDGFRA	0.04404
RELA	0.0260859
TGFA	0.00281504
TGFB2	0.0158229
TGFB3	0.0303587
TGFBR1	0.0238929
TGFBR2	0.0378067
TGFBR3	0.000120087
TNF	0.0128618
TNFAIP3	8.45e-05
TNFRSF11A	0.008025
TNFRSF1B	0.0433923
TNFSF11	0.0490446
TNFSF9	0.00372769

## Sheet: Rheumatoid arthritis
Gene Symbol	P.Value
CCR5	0.000586357
CSF1	0.0321195
IFI27	0.000577389
LRP5	0.00361201
MAPK1	0.00285561
MAPK10	0.00193975
MAPK13	6.35e-06
MAPK7	0.0170469
NFKB1	0.00313521
NFKBIA	0.0474168
NUP62	0.0273593
RELB	0.00169172
SQSTM1	0.0016662
TGFA	7.71e-06
TGFBI	0.00192911
TGFBR1	0.00713092
TGFBR3	2.4e-08
TNF	0.00281313
TNFAIP6	0.000542038
TNFAIP8	0.0304601
TNFRSF11B	0.0326005
TNFRSF17	0.000514263
TNFRSF1B	0.000479444
TNFRSF25	0.0203311
TNFRSF9	0.033095
TNFSF10	0.00172408
TNFSF11	0.00198696
TNFSF14	0.0243647
TNFSF8	0.0164865
TNFSF9	0.000363318
TRIM2	0.000182868

## Sheet: HIV infection(CD4+)
Gene Symbol	P.Value
CCR5	3.62e-05
IFI27	0.00059443
IFI44L	2.14e-09
IGF1R	0.0015177
TGFB1	0.0228854
TGFBI	0.0366972
TGFBR2	0.00481527
TNFAIP3	0.0377073
TNFSF10	0.00113628
TRAF6	0.0436618
TRIM2	0.0293633

## Sheet: HAART Therapy
Gene Symbol	P.Value
AKT3	0.0271185
IFI27	0.00190538
IFI44L	0.000267206
IGF1	0.00791044
LRP6	0.0285716
MAPK8IP3	0.0263941
NFKB2	0.00763218
TGFB1	0.0406782
TGFBI	0.0458966
TGFBR1	0.0200972
TNFRSF10C	0.0476229
TNFRSF21	0.00164556
TNFSF10	0.0351145
TNFSF8	0.0187894

## Sheet: Osteomyelitis
Gene Symbol	P.Value
AKT2	0.0181461
AKT3	0.00426962
BMP3	0.0177713
IFI44L	0.0354963
MAP3K7	0.000792736
MAPK14	0.0237746
MAPK3	0.00329608
MAPK6	0.0435999
MAPK8IP3	0.00298145
NFKB2	0.0237168
NFKBIA	1.53e-05
NUP62	0.0178626
PDGFA	0.0284281
PDGFC	0.0440563
PDGFD	0.000265342
SQSTM1	0.00799862
TGFBR2	0.00625137
TGFBR3	0.0246699
TNF	0.0380048
TNFAIP1	0.00325964
TNFAIP6	0.000920008
TNFAIP8	9.67e-05
TNFRSF10C	0.0017546
TNFRSF12A	0.00572362
TNFRSF25	0.000366512
TNFRSF8	0.0471819

## Sheet: Measles infection
Gene Symbol	P.Value
IFI27	0.00341227
IGF1R	0.00171302
MAP3K7	0.000273915
TGFBR2	5.08e-06
TNFAIP3	0.00236339

[truncated: 8 more sheets: Paget, Periodontitis, Type 2 Diabetes, Type 1 Diabetes, Renal disorder, Osteosarcoma, Breast cancer, Multiple myeloma]
